# Supplementary material for: The importance of electrical parameters on transcutaneous tibial nerve stimulation for overactive bladder syndrome: a systematic review and meta-analysis
Source: Age Ageing. 2025 Jul 25;54(7):afaf203. doi: 10.1093/ageing/afaf203 (PMC12291541; doi:10.1093/ageing/afaf203)
Supplement: Amended_Supplementary_material_afaf203 [file amended_supplementary_material_afaf203.zip]

Archive with 6 entries (6 files):
- Supplementary_material_afaf203_File006.pdf
- Supplementary_material_afaf203_File007.pdf
- Supplementary_material_afaf203_File002.pdf
- Supplementary_material_afaf203_File003.pdf
- Supplementary_material_afaf203_File004.pdf
- Supplementary_material_afaf203_File005.pdf
